# Supplementary material for: Circular RNA Cdr1as inhibits proliferation and delays injury-induced regeneration of the intestinal epithelium
Source: JCI Insight. 2024 Jan 16;9(4):e169716. doi: 10.1172/jci.insight.169716 (PMC11143936; doi:10.1172/jci.insight.169716)
Supplement: Supporting data values [file jciinsight-9-169716-s036.xlsx]

## Sheet: Fig1
Fig. 1A (left)	Control	DSS		Control	DSS
	1.49311	19.8827	Mean	1.09303	22.2058
	1.1765	13.7611	SD	0.471324	5.87186
	1.57598	23.0235
	0.506691	24.8318
	0.712884	29.5298
Fig. 1A (right)	Control	DSS		Control	DSS
	1.93352	1.08854	Mean	1.13742	1.17247
	0.761008	1.68383	SD	0.5865	0.388482
	1.1767	0.848215
	1.40473	1.45604
	0.411152	0.785715
Fig. 1B (left)	Control	CLP 48 h		Control	CLP 48 h
	0.85	3.9	Mean	0.828577	3.98
	0.79	3.1	SD	0.0982421	0.54037
	0.81	4.5
	0.98	4.3
	0.712884	4.1
Fig. 1B (right)	Control	CLP 48 h		Control	CLP 48 h
	1	1.26004	Mean	0.99	1.08905
	0.95	1.141	SD	0.0685565	0.116494
	0.92	0.984
	1.1	0.9834
	0.98	1.0768
Fig. 1C	cdr1as		circPABPN1			cdr1as		circPABPN1
	Littermate	IE-HuR-/-	Littermate	IE-HuR-/-		Littermate	IE-HuR-/-	Littermate	IE-HuR-/-
	0.89	14.4	1.2	1.47	Mean	0.9425	12.35	1.025	1.2975
	1	12.26	1	1.32	SD	0.0512348	1.46829	0.125831	0.151959
	0.97	10.96	1	1.3
	0.91	11.78	0.9	1.1
Fig. 1D	Control		DFMO			Control		DFMO
	0h repair	16h repair	0h repair	16h repair		0h repair	16h repair	0h repair	16h repair
	1	2.071	1	6.9	Mean	1	2.097	1	6.86667
	1	2.26	1	6.4	SD	0	0.151681	0	0.450925
	1	1.96	1	7.3
Fig. 1E (left)	control	UC		control	UC
	1	2.73979	Mean	1.00292	3.08382
	1.10187	3.41837	SD	0.112035	1.2502
	0.933589	2.96063
	0.815548	1.42335
	1.09154	2.71455
	1.07497	5.24624
Fig. 1E (right)	control	CD		control	CD
	1.17179	2.4422	Mean	1.09238	6.372
	0.496258	13.1722	SD	0.440295	4.82825
	0.724609	5.64662
	1.40264	2.11924
	1.0545	3.3003
	1.70449	11.5514
Fig. 1F		cyto	nuclear
	cdr1as	0.275532	99.7245
	uc.173	55.4237	44.5763
	HULC	91.6941	8.3059

## Sheet: Fig2
Fig.2B(left)	littermates	Cdr1as-/-		littermates	Cdr1as-/-
	1.03183	0.13671	Mean	1.05186	0.0887314
	1.23626	0.0218328	SD	0.128787	0.0648669
	0.93933	0.151312
	1	0.117813
		0.0159892
Fig.2B(middle)	littermates	Cdr1as-/-		littermates	Cdr1as-/-
	0.884995	1.23347	Mean	1.00459	1.11824
	1.00978	0.980556	SD	0.117091	0.127941
	1.119	1.14069
Fig.2B(right)	littermates	Cdr1as-/-		littermates	Cdr1as-/-
	0.895127	1.01792	Mean	1.00832	1.00176
	0.934926	0.91484	SD	0.162817	0.0800763
	1.19492	1.07253
Fig.2C	littermates	Cdr1as-/-		littermates	Cdr1as-/-
	1.92	5.28	Mean	2.3165	5.7302
	2.535	5.78	SD	0.373572	1.19075
	2.88	6.18
	2.07	4.476
	2.16	5.4
	2.34	4.125
	2.25	5.91
	2.04	8.001
	1.98	7.23
	2.99	4.92
Fig.2D (up)	littermates	Cdr1as-/-		littermates	Cdr1as-/-
	369.6	518.5	Mean	411.36	523.95
	376.2	488.9	SD	33.7782	30.6335
	405.2	507
	437.4	577
	439.4	500.7
	380.6	494.1
	425.3	517.2
	414	516.7
	476	559.5
	389.9	559.9
Fig.2D (down)	littermates	Cdr1as-/-		littermates	Cdr1as-/-
	67.5	98	Mean	68.83	84.01
	78.2	86.5	SD	5.48676	8.50627
	70.3	88.4
	71.6	92.9
	60	90.3
	62.3	80.3
	65.4	80.7
	67.8	75.6
	74.8	72.4
	70.4	75
Fig. 2E	littermates	Cdr1as-/-		littermates	Cdr1as-/-
	0.8925	3.902	Mean	1.27905	2.9674
	1.325	3	SD	0.283704	0.599939
	0.92	3.5
	1.42	2.4668
	1.143	3.92
	1.38	2.78
	1.67	2.76
	1.715	2.5641
	1.05	2.29885
	1.275	2.48227
Fig. 2F	littermates	Cdr1as-/-		littermates	Cdr1as-/-
	5.9	7.7	Mean	5.48715	6.65688
	5.25117	6.85	SD	0.58524	0.634655
	5.46624	6.32
	5.75	5.967
	5.90551	6.943
	6.23053	6.245
	4.31655	5.8
	5.03356	6.65
	5.01792	7.60378
	6	6.49
Fig. 2G	littermates	Cdr1as-/-		littermates	Cdr1as-/-
	1.3289	2.33333	Mean	1.43809	2.175
	1.38408	2.5641	SD	0.118876	0.264516
	1.32026	2.048
	1.43885	2.62708
	1.49813	2.11
	1.56863	2.16
	1.22951	2.085
	1.5275	1.9305
	1.59	1.77936
	1.495	2.11268
Fig. 2H	littermates	Cdr1as-/-		littermates	Cdr1as-/-
	1.03867	0.751013	Mean	1	0.718143
	1.06592	0.737325	SD	0.0811704	0.0248561
	0.926773	0.719383
	1.10898	0.679846
	0.926972	0.705163
	0.932687	0.716127

## Sheet: Fig3
Fig. 3B(PCNA)	littermates	Cdr1as-/-		littermates	Cdr1as-/-
	0.507667	3.84493	Mean	1	3.18812
	1.38485	2.41325	SD	0.513311	0.931671
	0.609789	2.36249
	1.4977	4.13181
Fig. 3B(cdk6)	littermates	Cdr1as-/-		littermates	Cdr1as-/-
	0.983124	1.82526	Mean	1	2.48791
	1.11633	3.13479	SD	0.0827899	0.703091
	0.980276	1.93663
	0.920273	3.05495
Fig. 3B(E-cad)	littermates	Cdr1as-/-		littermates	Cdr1as-/-
	1.06259	1.76751	Mean	1	2.32593
	0.967413	2.8139	SD	0.0971504	0.490333
	1.09197	2.0706
	0.878028	2.65172
Fig. 3B(Claudin-3)	littermates	Cdr1as-/-		littermates	Cdr1as-/-
	1.012	1.673	Mean	0.98075	1.72293
	1.02	1.583	SD	0.0563168	0.132324
	0.993	1.739
	0.898	1.8967

## Sheet: Fig4
Fig. 4A	WT-Day2	KO-Day2	WT-Day3	KO-Day3	WT-Day6	KO-Day6		WT-Day2	KO-Day2	WT-Day3	KO-Day3	WT-Day6	KO-Day6
	90.4763	153.858	253.225	289.243	318.337	601.31	Mean	74.3476	143.08	202.847	321.331	376.626	592.475
	62.7535	155.044	158.011	303.225	326.316	523.228	SD	14.6939	21.4432	53.6637	21.0928	78.6611	41.0652
	57.1292	133.733	146.215	335.131	397.592	596.932
	80.6637	129.851	179.636	345.13	487.748	651.877
	64.7184	172.808	280.891	323.693	442.164	589.312
	90.3445	113.186	199.107	331.562	287.597	592.19
Fig. 4B	littermates	Cdr1as-/-		littermates	Cdr1as-/-
	12	20	Mean	12.2857	22
	6	24	SD	4.0708	4.89898
	14	26
	10	18
	10	30
	16	20
	18	16

## Sheet: Fig5
Fig. 5B	sham		I/R		6h post I/R			sham		I/R		6h post I/R
	littermates	Cdr1as-/-	littermates	Cdr1as-/-	littermates	Cdr1as-/-		littermates	Cdr1as-/-	littermates	Cdr1as-/-	littermates	Cdr1as-/-
	0	0	4	2	2	1	Mean	0.06	0.02	4	2	1.8	0.42
	0	0	3	2	2	0.5	SD	0.0894427	0.0447214	0.707107	0.707107	0.447214	0.356371
	0.1	0	4	3	2	0.1
	0.2	0.1	5	2	2	0.2
	0	0	4	1	1	0.3
Fig. 5C	sham		I/R		6h post I/R			sham		I/R		6h post I/R
	littermates	Cdr1as-/-	littermates	Cdr1as-/-	littermates	Cdr1as-/-		littermates	Cdr1as-/-	littermates	Cdr1as-/-	littermates	Cdr1as-/-
	1.03867	0.45771	7.11011	2.32111	3.24419	1.24465	Mean	1	0.792724	5.49535	1.91866	2.86815	1.23279
	1.06592	0.662671	7.3518	2.05523	3.47424	1.0472	SD	0.0811704	0.19301	1.81867	0.278294	0.595044	0.170163
	0.926773	0.870173	3.37859	1.68016	2.22756	1.50228
	1.10898	0.946672	3.87513	1.65192	2.22893	1.2298
	0.926972	0.901926	5.76111	1.88487	3.16581	1.14004
	0.932687	0.917193
Fig. 5E	littermates	Cdr1as-/-		littermates	Cdr1as-/-
	6	1	Mean	5.4	1.6
	5	2	SD	0.547723	0.547723
	6	2
	5	2
	5	1
Fig. 5F	littermates	Cdr1as-/-	littermates	Cdr1as-/-
	Mean		SD
	100	100	0	0
	100.266	101.063	0.338535	0.92187
	101.426	100.615	1.12128	1.17284
	100.535	100.168	0.20859	0.874764
	97.2625	99.6983	2.45635	1.08142
	94.6876	98.1025	2.55807	1.09722
	87.0282	96.6264	2.86862	1.19058

## Sheet: Fig6
Fig. 6B (left)		littermates	Cdr1as-/-
	mmu-miR-351-3p	1	0.673257
	mmu-miR-195a-3p	1	0.624887
	mmu-miR-7a-5p	1	0.588139
	mmu-miR-195a-5p	1	0.579953
	mmu-miR-222-5p	1	0.487204
	mmu-miR-1983	1	0.478958
	mmu-miR-5625-3p	1	0.469192
	mmu-miR-7047-3p	1	0.46014
	mmu-miR-134-3p	1	0.456803
	mmu-miR-7069-3p	1	0.305185
Fig. 6B (right)
	mmu-miR-412-3p	1	1.75561
	mmu-miR-7039-3p	1	1.65234
	mmu-miR-879-3p	1	1.63456
	mmu-miR-6357	1	1.56188
	mmu-miR-671	1	1.5265
Fig. 6C	miR-195-5p	littermates	Cdr1as-/-		littermates	Cdr1as-/-
		1.21137	0.243716	Mean	0.9892	0.204076
		1.11409	0.125056	SD	0.195728	0.0724448
		0.774539	0.235238
		1.0523	0.13017
		0.7937	0.2862
	miR-195-3p	littermates	Cdr1as-/-		littermates	Cdr1as-/-
		1.32556	0.396125	Mean	1.12439	0.393695
		1.15205	0.334153	SD	0.129878	0.051022
		0.972239	0.439198
		1.0774	0.3509
		1.0947	0.4481
	miR-7	littermates	Cdr1as-/-		littermates	Cdr1as-/-
		0.948451	0.582853	Mean	0.98881	0.512471
		1.01689	0.536442	SD	0.0304024	0.0619866
		0.966505	0.41335
		1.0157	0.5164
		0.9965	0.51331
	miR-29b	littermates	Cdr1as-/-		littermates	Cdr1as-/-
		1.16583	1.20014	Mean	0.96988	1.04274
		0.847144	0.906616	SD	0.126015	0.122788
		0.987024	1.00835
		0.8714	0.9606
		0.978	1.138
	miR-671-5p	littermates	Cdr1as-/-		littermates	Cdr1as-/-
		1.02139	2.03642	Mean	1.08333	2.37257
		1.029	2.47652	SD	0.0546925	0.320983
		1.13125	2.21993
		1.101	2.256
		1.134	2.874
	miR-671-3p	littermates	Cdr1as-/-		littermates	Cdr1as-/-
		0.926146	2.50351	Mean	1.03708	2.55336
		0.887753	2.94878	SD	0.13046	0.484546
		1.1861	1.78823
		1.0423	2.9943
		1.1431	2.532
	miR-412	littermates	Cdr1as-/-		littermates	Cdr1as-/-
		0.964071	2.948	Mean	1.02463	2.51133
		0.953188	2.5808	SD	0.127618	0.438636
		1.13211	1.8972
		0.8877	2.25621
		1.1861	2.87445
	miR-222	littermates	Cdr1as-/-		littermates	Cdr1as-/-
		1.12509	1.08799	Mean	1.0084	1.06864
		1.04645	1.09076	SD	0.112873	0.0233987
		0.828458	1.03244
		1.061	1.067
		0.981	1.065

## Sheet: Fig7
Fig. 7A (left)	Lenti-Con	Lenti-Cdr1as		Lenti-Con	Lenti-Cdr1as
	1	5.3674	Mean	1.03703	5.7373
	1.1397	6.0028	SD	0.0900546	0.330315
	0.9714	5.8417
Fig. 7A (right)	Lenti-Con	Lenti-Cdr1as		Lenti-Con	Lenti-Cdr1as
	1.05834	0.798167	Mean	1.00867	1.06241
	1.13571	1.30043	SD	0.157845	0.252156
	0.83197	1.08863
Fig. 7C		Lenti-control					Lenti-cdr1as					+anti-miR195
	0h	0	0	0	0	0	0	0	0	0	0	0	0	0	0	0
	16h	36.8	40.3	34.6	39.5	36.8	17.08	15.23	22.4	20	16	31.6	37.8	40.15	36.9	30.7
	24h	64.99	72.2	63.5	68.16	70.7	28.55	24.5	32.6	27.6	24.8	56.2	55.92	64.5	68	63.52
		Lenti-control					Lenti-cdr1as					+anti-miR195
		Mean	SD				Mean	SD				Mean	SD
	0h	0	0				0	0				0	0
	16h	37.6	2.30109				18.142	2.99076				35.43	4.09567
	24h	67.91	3.68189				27.61	3.29211				61.628	5.34965
Fig. 7E (up)		Lenti-control			Lenti-cdr1as			+anti-miR195
	Day 1	1	0.91	0.93	1	0.84	1.05	1	0.9	0.88
	Day 3	2.53	3.02	2.03	1.4	1.52	1.7	2.18	2.55	4.04
	Day 8	16.4	15.9	18.4	6	4.8	5.6	8.4	14.6	12
		Lenti-control			Lenti-cdr1as			+anti-miR195
		Mean	SD		Mean	SD		Mean	SD
	Day 1	0.946667	0.0472582		0.963333	0.109697		0.926667	0.064291
	Day 3	2.52667	0.495008		1.54	0.150997		2.92333	0.984598
	Day 8	16.9	1.32288		5.46667	0.61101		11.6667	3.11341
Fig. 7E (down)	Lenti-Con	21	26	18	20	27
	Lenti-cdr1as	3	1	5	4	5
	+anti-miR195	19	12	15	14	15
		Mean	SD
	Lenti-Con	22.4	3.91152
	Lenti-cdr1as	3.6	1.67332
	+anti-miR195	15	2.54951

## Sheet: Fig8
Fig.8A	littermates	Cdr1as-/-		littermates	Cdr1as-/-
	0.865073	0.939896	Mean	0.9974	0.941178
	1.01414	0.813082	SD	0.0968985	0.128217
	1.12078	0.827911
	1.041	1.122
	0.946	1.003
Fig.8B	Pre-miR-195			Pre-miR-195			Pre-miR-7			Pre-miR-7			Pre-miR-29b			Pre-miR-29b
	littermates	Cdr1as-/-		littermates	Cdr1as-/-		littermates	Cdr1as-/-		littermates	Cdr1as-/-		littermates	Cdr1as-/-		littermates	Cdr1as-/-
	0.90247	0.501648	Mean	1.03767	0.46239		1.13594	0.658517	Mean	1.00013	0.579257		1.15106	1.06074	Mean	1.02873	1.04139
	1.10631	0.496536	SD	0.097482	0.0428099		0.990672	0.507551	SD	0.0884349	0.0905684		0.897768	0.883843	SD	0.102253	0.10521
	1.00159	0.434764					0.888618	0.678117					0.961846	1.15277
	1.024	0.402					1.0028	0.4715					1.032	0.9986
	1.154	0.477					0.9826	0.5806					1.101	1.111
Fig.8D(up)		control			cdr1as
		Mean	SD	number	Mean	SD	number
	0h	100		3	100		3
	0.5h	84.8814	8.93687	3	87.1238	9.07573	3
	1h	78.9791	6.16894	3	84.0996	10.6302	3
	2h	75.407	2.61281	3	79.3581	1.64351	3
	4h	64.0249	4.46261	3	77.2161	0.5195	3
	8h	60.0135	5.15167	3	77.0586	3.63409	3
Fig.8D(down)		control			cdr1as
		Mean	SD	number	Mean	SD	number
	0h	100		3	100		3
	0.5h	93.65	14.981	3	97.0206	1.51567	3
	1h	93.2607	9.08713	3	93.7939	2.30783	3
	2h	88.2121	2.92025	3	84.4186	0.892298	3
	4h	84.457	7.48199	3	79.9078	5.8537	3
	8h	78.5244	4.40934	3	76.5771	2.77318	3

## Sheet: Sup Fig1
Supp Fig.1E	4 week		5 week		6 week		7 week		8 week
	WT	KO	WT	KO	WT	KO	WT	KO	WT	KO
	15.5	15.8	18.6	18.7	20.4	19.6	21.1	21.1	22.8	21.5
	15.1	14.6	18.2	17.6	19.6	19.5	21.2	20.8	21.7	21.8
	15.2	15	18.7	17.7	20.1	20	21.1	20.9	22.3	21.9
	15	14.5	17.7	17.1	19.9	19.9	21.3	21.2	21.9	21
	15.1	15.2	18	18.2	20.2	19.8	21	21	22.5	21.6
Mean	15.18	15.02	18.24	17.86	20.04	19.76	21.14	21	22.24	21.56
SD	0.192354	0.521536	0.415933	0.610737	0.304959	0.207364	0.114018	0.158114	0.444972	0.350714

## Sheet: Sup Fig2
Supp Fig.2A(left)	littermates	Cdr1as-/-		littermates	Cdr1as-/-
	1.26049	0	Mean	1	0.00666667
	0.839923	0	SD	0.227556	0.011547
	0.899585	0.02
Supp Fig.2A(right)	littermates	Cdr1as-/-		littermates	Cdr1as-/-
	0.832673	0.391935	Mean	1	0.512931
	1.02613	0.497877	SD	0.155912	0.129182
	1.14119	0.64898
Supp Fig.2B(left)	littermates	Cdr1as-/-		littermates	Cdr1as-/-
	2	4	Mean	2.71429	3.85714
	2.8	2.8	SD	0.668934	0.712217
	1.2	3.2
	3.2	4
	3.6	4.4
	2.8	3.2
	2.4	3.6
	2	2.8
	3.2	3.6
	2.8	4
	3.2	4.8
	3.6	5.2
	2.8	4.4
	2.4	4
Supp Fig.2B(right)	littermates	Cdr1as-/-		littermates	Cdr1as-/-
	4	4.5	Mean	2.53571	3.85714
	3	4	SD	0.664029	0.907841
	2	4.5
	2.5	3
	2	5.5
	2.5	4.5
	3	5
	2.5	4
	3.5	3.5
	2.5	3.5
	2.5	4
	2	2.5
	2	3
	1.5	2.5

[truncated: 2 more sheets: Sup Fig3, Sup Fig4]
